# Supplementary material for: A self-generated Toddler gradient guides mesodermal cell migration
Source: Sci Adv. 2022 Sep 14;8(37):eadd2488. doi: 10.1126/sciadv.add2488 (PMC9473572; doi:10.1126/sciadv.add2488)
Supplement: Supplementary file 2 — Movies S1 to S10 [file sciadv.add2488_movies_s1_to_s10.zip]

Archive with 10 entries (10 files):
- sciadv.add2488_movie_s1.avi
- sciadv.add2488_movie_s2.avi
- sciadv.add2488_movie_s3.avi
- sciadv.add2488_movie_s4.avi
- sciadv.add2488_movie_s5.avi
- sciadv.add2488_movie_s6.avi
- sciadv.add2488_movie_s7.avi
- sciadv.add2488_movie_s8.avi
- sciadv.add2488_movie_s9.avi
- sciadv.add2488_movie_s10.avi
